# Supplementary material for: Mapping O- and N-Glycosylation in Transmembrane and Interface Regions of Proteins: Insights from a Database Search Study
Source: Int J Mol Sci. 2025 Jan 2;26(1):327. doi: 10.3390/ijms26010327 (PMC11720221; doi:10.3390/ijms26010327)
Supplement: Supplementary file 1 [file ijms-26-00327-s001.zip]

Archive with 6 entries (6 files):
- Supplementary material S5.pdf
- Supplemetary_material_S6_datasets_of_proteins.zip
- Table_S1.pdf
- Table_S2.xlsx
- Table_S3.xlsx
- Table_S4.xlsx
