# Supplementary material for: Mapping O- and N-Glycosylation in Transmembrane and Interface Regions of Proteins: Insights from a Database Search Study
Source: Int J Mol Sci. 2025 Jan 2;26(1):327. doi: 10.3390/ijms26010327 (PMC11720221; doi:10.3390/ijms26010327)
Supplement: Supplementary file 1 [file ijms-26-00327-s001.zip › Table_S2.xlsx]

## Sheet: Sheet1
	Table S2. Assessment of topology for protein TM regions with reported and predicted O- or N-glycosylation sites.
	The columns represent: Protein – protein name according to Uniprot database, Gene – the gene that encodes the protein, Uniprot ID - the ID of the protein in Uniprot database, Glycosylation site – glycosylation site reported in GlyGen database, TM region with glycosylation site anntotation in Uniprot, Topological domain assessment method in Uniprot, Region in 3D structure including the glycosylati…
	Protein	Gene	Uniprot ID	Glycosylation site	TM region with glycosylation site annotation in Uniprot	Topological domain assessment method in Uniprot	Region in 3D structure including the glycosylation site		Prediction of topology for the regions with glycosylation site							Observations
							OPM	PDBTM	TMHMM	TOPCONS	OCTOPUS	Philius	PolyPhobius	SCAMPI	SPOCTOPUS
	Reported O-glycosylation site in TM region
	Butyrophilin subfamily 3 member A1	BTN3A1	O00481	255	255-271	sequence analysis			251-271 TMhelix	248-268 TM1	247-267 TM2	248-271 TM1	248-271 TM1	254-274 TM2	248-268 TM1	residue 255 is found in a TM helix according to all predictions
	Orexin/Hypocretin receptor type 1	HCRTR1	O43613	129	120-140	experiment	6TOD: 117-143 TM helix	6TO7: 126-142 TM helix	117-142 TMhelix	122-142 TM3	125-145 TM3	122-142 TM3	124-142 TM3	122-142 TM3	125-145 TM3	residues 129 and 138 are found on a TM helix according to 3D structures and all predictions
				138
	Cytochrome c oxidase subunit 1	MT-CO1	P00395	455	447-478	sequence similarity	5Z62: 453-474 TM helix	5Z62:451-467 TM helix	452-472 TMhelix	455-475 TM12	455-475 TM12	452-473 TM12	451-473 TM12	456-476 TM12	455-475 TM12	residue 455 is in a TM helix according to the 3D structure, except for SCAMPI prediction, its location was expected on a TM helix
	HLA class II histocompatibility antigen gamma chain	CD74	P04233	66	47-72	sequence analysis			48-72 TMhelix	48-68 TM1	48-68 TM1	48-68 TM1	48-72 TM1	48-68 TM1	48-68 TM1	residue 66 is found on a TM helix according to all predictions
	Solute carrier family 25 member 16	SLC25A16	P16260	195	191-211	sequence analysis			146-195 inside	188-208 TM2	no TM region predicted	186-210 TM2	192-216 TM4	188-208 TM3	no TM region predicted	predictions by Uniprot, TOPCONS, Phiius, PolyPhobius, SCAMPI indicate the bocation of both residues on a TM helix, TMHMM indicates that residue 206 is found on a helix and residue 195 is found inside the cell, at the interface with the membrane; OCTOPUS and SPOCTOPUS did not detect TM regions
				206					196-213 TMhelix
	Non-selective voltage-gated ion channel VDAC1	VDAC1	P21796	211	202-211	experiment	5XDN: 211-217 not TM	5XDN: 210-218 outside	210-217 outside	no TM region predicted	no TM region predicted	no TM region predicted	no TM region predicted	no TM region predicted	no TM region predicted	residue 211 is found outside the membrane, at the interface with the membrane according to 3D structures; TMHMM predicted this location, while other methods did not identify TM regions
	Dolichyl-diphosphooligosaccharide-protein glycosyltransferase subunit STT3A	STT3A	P46977	124	120-138	sequence similarity	6S7O: 119-138 TM helix	6S7O: 124-139 TM helix	115-135 TMhelix	114-134 TM3	109-129 TM3	115-134 TM3	115-135 TM3	115-135 TM3	109-129 TM2	residue 124 located on a TM helix, in the hydrophobic region of the membrane according to the 3D structure; predictions indicate the location of the residue on a TM helix
	C-C chemokine receptor type 3	CCR3	P51677	253	240-264	sequence analysis	7X9Y: 239-261 TM helix	7X9Y: 240-261 TM helix	240-261 TMhelix	238-258 TM6	236-256 TM6	238-259 TM6	238-262 TM6	240-260 TM6	236-256 TM6	residue 253 is found on a TM helix according to the 3D structure and predictions
				262			7X9Y: 262-281 not TM	7X9Y: 262-281 inside	262-280 outside	259-287 not TM	257-357 not TM	260-288 not TM		261-287 not TM	257-357 not TM	residue 262 is found outside, at the interface with the membrane, according to the 3D structure; predictions indicate that residue 262 is not found in the membrane
	Ammonium transporter Rh type A	RHAG	Q02094	371	363-383	sequence analysis	8CSX: 358 - 385 TM helix	8CSX: 362-383 TM helix	363-383 TMhelix	363-383 TM11	363-383 TM11	362-383 TM12	362-385 TM11	363-383 TM9	363-383 TM11	residue 371 is found on a TM helix according to the 3D structure and predictions
	Antigen peptide transporter 1	TAP1	Q03518	63	54-76	rules			54-76 TMhelix	56-76 TM2	56-76 TM2	62-81 TM3	55-80 TM2	50-70 TM2	56-76 TM2	residue 63 is found in the membrane according to all predictions
	Putative sodium-coupled neutral amino acid transporter 11	SLC38A11	Q08AI6	125	121-141	sequence analysis			124-144 TMhelix	124-144 TM4	124-144 TM4	124-146 TM4	124-144 TM4	121-141 TM4	124-144 TM4	residues 125 and 128 are found on a TM helix according to all predictions
				128
	Protein patched homolog 1	PTCH1	Q13635	444	437-457	sequence analysis	6DMB: 439-458 TM helix	6DMB: 438-456 TM helix	437-457 TMhelix	438-458 TM1	437-457 TM2	442-460 TM1	439-458TM2	438-458 TM2	437-457 TM2	residue 444 is found on a TM helix according to the 3D structure and predictions
	Ryanodine receptor 3	RYR3	Q15413	4201	4187-4207	sequence analysis			1-4412 inside	4199-4219 TM11	4199-4213 TM2	4188-4211 TM1	4201 not TM	4198-4218 TM15	4199-4213 TM2	except for TMHMM and PolyPhobius, predictions indicate the location of residue 4201 on a TM helix
	Solute carrier family 25 member 53	SLC25A53	Q5H9E4	194	181-201	sequence analysis			1-210 inside	194-214 not TM	191-214 not TM	194-213 not TM	174-195 TM2	175-195 TM3	191-214 not TM	Uniprot, PolyPhobius and SCAMPI are the only platforms predicting the location of residue 194 on a helix
	Protein O-mannosyl-transferase TMTC3	TMTC3	Q6ZXV5	337	318-338	sequence analysis			320-338 TMhelix	318-338 TM8	318-338 TM6	318-340 TM8	320-340 TM8	318-338 TM7	318-338 TM7	residue 337 is located on a TM helix according to all predictions
	ATP-binding cassette sub-family A member 13	ABCA13	Q86UQ4	4539	4536-4556	sequence analysis			4536-4557 TMhelix	4536-4556 TM13	4535-4555 TM13	4536-4556 TM11	4536-4556 TM11	4536-4556 TM12	4535-4555 TM11	residues 4539, 4544 and 4550 are located on a TM helix according to all predictions
				4544
				4550
	Phospholipid-transporting ATPase ABCA7	ABCA7	Q8IZY2	555	550-570	sequence analysis	8EDW: 548-568 TM helix	8EDW: 550-566 TM helix	542-562 TMhelix	549-569 TM2	549-569 TM1	551-570 TM2	550-570 TM2	542-562 TM2	549-569 TM1	residue 555 is located on a TM helix according to the 3D structure and all predictions
	RING finger protein 175	RNF175	Q8N4F7	107	104-121	sequence analysis			105-124 TMhelix	103-123 TM3	103-123 TM3	100-121 TM2	102-121 TM3	103-123 TM3	103-123 TM3	residue 107 is located on a TM helix according to all predictions
	Olfactory receptor 6K3	OR6K3	Q8NGY3	132	116-136	sequence analysis			114-136 TMhelix	63-157 not TM	63-156 not TM	93-155 not TM	114-136 TM3	95-158 not TM	63-157 not TM	only Uniprot, TMHMM and PolyPhobius indicate the position of residues 132 and 133 on a TM helix
				133
	E3 ubiquitin-protein ligase MARCHF1	MARCHF1	Q8TCQ1	158	155-175	sequence analysis			not TM	157-177 TM1	157-177 TM1	155-177 TM1	155-177 TM1	156-176 TM1	157-177 TM1	residues 158 and 160 are located on a TM helix according to all predictions; only TMHMM indicates that residue 158 is not found on the TM helix
				160					159-177 TMhelix
	Polypeptide N-acetylgalactosaminyltransferase 14	GALNT14	Q96FL9	19	7-26	sequence analysis			8-26 TMhelix	6-26 TM1	6-26 TM1	8-27 TM1	7-26 TM1	8-28 TM1	6-26 TM1	residue 19 is located on a TM helix according to all predictions
	Sideroflexin-1	SFXN1	Q9H9B4	232	229-249	sequence analysis			226-236 TMhelix	196-264 not TM	1-261 not TM	229-248 TM4	226-247 TM5	196-264 not TM	196-262 not TM	only Uniprot, TMHMM, Philius and PolyPhobius indicate the location of residue 232 on a TM helix
	E3 ubiquitin-protein ligase MARCHF5	MARCHF5	Q9NX47	238	238-258	sequence analysis			not TM	236-256 TM4	237-257 TM4	235-256 TM4	237-256 TM4	236-256 TM4	237-257 TM4	residue 238 is located on a TM helix according to all predictions except for TMHMM
	Voltage-dependent anion-selective channel protein 3	VDAC3	Q9Y277	70	69-76	sequence similarity			1-283 inside	no TM region predicted	no TM region predicted	no TM region predicted	no TM region predicted	no TM region predicted	no TM region predicted	only Uniprot predicts the location of residue 70 on a TM helix
	Reported N-glycosylation site in TM region
	Chloride intracellular channel protein 1	CLIC1	O00299	42	26-46	sequence analysis			1-241 inside	no TM region predicted	no TM region predicted	no TM region predicted	no TM region predicted	no TM region predicted	no TM region predicted	only Uniprot predicts the location of residue 42 on a TM helix
	Cytochrome b-245 heavy chain	CYBB	P04839	122	103-123	sequence analysis	8GZ3: 122-166 not TM	8GZ3: 118-177 outside	122-169 outside	122-169 not TM	122-169 not TM	120-168 not TM	122-167 not TM	119-168 not TM	122-169 not TM	residue 122 is not located in the membrane according to all 3D structures and predictions
	Sodium channel protein type 4 subunit alpha	SCN4A	P35499	1162	1160-1179	experiment	6AGF: 1140-1182 TM region	6AGF: 1142-1163 TM helix	1160-1179 TMhelix	1149-1169 TM15	1149-1179 TM13	1148-1174 TM15	1148-1177 TM17	1148-1168 TM17	1149-1179 TM13	residue 1162 is located on a TM helix according to the 3D structure and all predictions
	Non-selective voltage-gated ion channel VDAC1	VDAC1	P21796	238	231-238	experiment	5XDN: 231-239 TM beta strand	5XDN: 232-239 TM beta strand	238-242 outside	no TM region predicted	no TM region predicted	no TM region predicted	no TM region predicted	no TM region predicted	no TM region predicted	residue 238 is found at the end of a TM beta strand according to 3D structures; the location was predicted by TMHMM, while the other methods did not identiy TM regions
	Macrophage-expressed gene 1 protein	MPEG1	Q2M385	255	248-256	sequence similarity	6U2J: not TM		18-663 outside	22-655 not TM	1-654 not TM	18-654 not TM	19-656 not TM	210-656 not TM	18-655 not TM	residue 255 isn not found in the membrane according to the 3D structure and all predictions
	Protein GOLM2	GOLM2	Q6P4E1	31	15-35	sequence analysis			13-33 TMhelix	13-33 TM1	12-32 TM1	13-33 TM1	13-34 TM1	13-33 TM1	13-33 TM1	residue 31 is found on a TM helix according to all the predictions
	Protein patched homolog 1	PTCH1	Q13635	120	101-121	sequence analysis	6DMB: 118-438 not TM	6DMB: 118-437 outside	101-121 TMhelix	1-437 not TM	120-436 not TM	1-441 not TM	118-438 not TM	101-121 TM1	120-436 not TM	residue 120 is not found on a TM helix according to the 3D structure and most predictions; Uniprot, TMHMM and SCAMPI indicate the location of the residue on a TM helix
	Predicted only O- and N-glycosylation sites in TM regions
	Retinoic acid receptor responder protein 1	RARRES1	P49788	40	21-42	sequence analysis			38-294 outside	no TM region predicted	20-40 TM1	no TM region predicted	no TM region predicted	37-294 not TM	no TM region predicted	only Uniprot and Octopus locate residue 40 on a TM helix
	Macrophage-expressed gene 1 protein	PTCH1	Q13635	237	248-256	sequence similarity	6U2J: not TM		122-436 outside	22-655 not TM	1-654 not TM	18-654 not TM	19-656 not TM	210-656 not TM	18-655 not TM	residue 237 is not located on a TM helix according to all predictions
	References:
