# Supplementary material for: Mapping O- and N-Glycosylation in Transmembrane and Interface Regions of Proteins: Insights from a Database Search Study
Source: Int J Mol Sci. 2025 Jan 2;26(1):327. doi: 10.3390/ijms26010327 (PMC11720221; doi:10.3390/ijms26010327)
Supplement: Supplementary file 1 [file ijms-26-00327-s001.zip › Table_S3.xlsx]

## Sheet: Sheet1
	Table S3. List of proteins with experimentally determined O-glycosylation sites found at the interface with the membrane with extended annotations.
	The columns represent: Protein – protein name according to Uniprot database, Uniprot ID - the ID of the protein in Uniprot database, Glycosylation site – glycosylation site reported in GlyGen database, Evidence PMIDs - samples - the PubMed IDs of papers reporting the glycosylation sites - sample used in the experimental study indicated by the PMID paper to investigate glycosylation, Topopogical d…
	Protein	Uniprot ID	Glycosylation site	Evidence PMIDs - samples	Topological domain Uniprot (Evidence)	Topological domain description	Topological domain prediction	PDB structure/ structural model	Glycan present in PDB at the site	Topological region in PDB structure	Observation	Glycan type	Natural variations
													Variation	SNP	Mutation consequence	Predictions	Somatic	Clinical significance	Source type	Cross reference
	Lysosome-associated membrane glycoprotein 1	P11279	S381	23301498 - HEK293 cells (human embryonic kidney); 33214551 - MCF-7 and MDA-MB-231 cells (breast cancer); 38665916 - human lung sections and isolated fibroblasts; 26374642 - invasive ductal breast carcinoma samples from patients; 34725712 - U2OS cells (osteosarcoma); 29351928 - activated T cells; 34019948 - MCF-7, T47D and MDA-MB-231 cells (breast cancer); 33465208 - HeLa cells (cervical cancer); …	29-382 (sequence analysis)	lumenal	TMHMM: 29-283 outside; TOPCONS: 29-383 not TM; OCTOPUS: 1-383 not TM; Philius: 29-382 not TM; PolyPhobius: 29-381 not TM; SCAMPI: 32-385 not TM; SPOCTOPUS: 29-383 not TM	AF-P11279-F1			residue 381 is not in the membrane according to all predictions; residues 383-410 present in 8FY5 and 8FYF structures; residue 383 is outside, but close to the membrane	O-linked, G49108TO
	Neuropeptides B/W receptor type 1	P48145	T70	29351928 - activated T cells	62-72 (sequence analysis)	cytoplasmic	TMHMM: 64-73 inside; TOPCONS: 61-74 not TM; OCTOPUS: 61-154 not TM; Philius: 64-73 not TM; PolyPhobius: 64-74 not TM; SCAMPI: 64-78 not TM; SPOCTOPUS: 61-154 not TM	AF-P48145-F1			residue 70 is not in the membrane, but close to the interface; the AlphaFold model predicts the location of T70 on a loop connecting two large helices that could be TM	O-linked, G49108TO
	Copper-transporting ATPase 2	P35670	T788	30379171 - HeLa cells (cervical cancer); 29351928 - activated T cells	786-919 (sequence analysis)	cytoplasmic	TMHMM: 781-791 inside; TOPCONS: 782-922 not TM; OCTOPUS: 750-924 not TM; Philius: 781-922 not TM; PolyPhobius: 781-922 not TM; SCAMPI: 782-921 not TM; SPOCTOPUS: 750-925 not TM	7XUK, 7XUM, 7XUN, 7XUO, 8IOY	no	7XUN structure OPM: 782-919 not TM; PDBTM: 782-920 inside	T788 is in the intracellular, not at the interface with the membrane, but close to the interface with the membrane	O-linked, G49108TO	T788I	rs541408630	missense		no	pathogenic in Wilson disease (ClinVar); decreased copper ion transmembrane transporter activity (UniProt)	mixed	ClinVar: RCV001205588 ClinVar: RCV002275307 UniProt: VAR_075336 1000Genomes: rs541408630 ExAC: rs541408630 TOPMed: rs541408630 dbSNP: rs541408630 gnomAD: rs541408630
													T788P	rs963399636	missense	SIFT: deleterious - low confidence (0)	no		large scale study	Ensembl: rs963399636
	Plasma membrane calcium-transporting ATPase 4	P23634	T1051	28510447 - HeLa cells (cervical cancer); 33465208 - HeLa cells (cervical cancer); 38665916 - human lung sections and isolated fibroblasts; 29351928 - activated T cells	1048-1241 (sequence analysis)	cytoplasmic	TMHMM: 1049-1241 inside; TOPCONS: 1047-1241 not TM; OCTOPUS: 1047-1241 not TM; Philius: 1049-1241 not TM; PolyPhobius: 1050-1241 not TM; SCAMPI: 1047-1241 not TM; SPOCTOPUS: 1047-1241 not TM	AF-P23634-F1			residue 1051 is not foud in the membrane according to all predictions; the AlphaFold structural model confirms the helical folding of residues 1026-1047 expected to form a TM helix, T1051 is found close to this helix	O-linked, G49108TO
