# Supplementary material for: Mapping O- and N-Glycosylation in Transmembrane and Interface Regions of Proteins: Insights from a Database Search Study
Source: Int J Mol Sci. 2025 Jan 2;26(1):327. doi: 10.3390/ijms26010327 (PMC11720221; doi:10.3390/ijms26010327)
Supplement: Supplementary file 1 [file ijms-26-00327-s001.zip › Table_S4.xlsx]

## Sheet: Sheet1
	Table S4. List of proteins with manually assessed N-glycosylation sites found at the interface with the membrane with extended annotations.
	The columns represent: Protein – protein name according to Uniprot database, Uniprot ID - the ID of the protein in Uniprot database, Glycosylation site – glycosylation site predicted by Uniprot, Evidence - method used by Uniprot to predict the N-glycosylation site, Topopogical domain Uniprot (evidence) - the regions comprising the glycosylation sites annotated according to Uniprot Subcellular loc…
	Protein	Uniprot ID	Glycosylation site	Evidence	Topological domain Uniprot (evidence)	Topological domain description	PDB	Topological region in PDB structure	Glycan present in PDB at the site	Observation	Mutagenesis		Natural variations
											Mutagenesis	Description of mutation	Variation	SNP	Mutation consequence	Predictions	Somatic	Clinical significance	Source type	Cross reference
	Glycosylphosphatidylinositol an-chor attachment 1 protein	O43292	N517	Manual assertion according to sequence analysis	517-543 (sequence analysis)	lumenal	7W72, 7WLD, 8IMX, 8IMY	7W72 structure OPM: 517-536 TM helix; PDBTM: 513-521 outside	no	Asn517 is found in the membrane or at the interface with the membrane			N517S	CA4933194 rs782299927	missense	PolyPhen: probably damaging (0.996); SIFT: deleterious (0)	No	Variant of uncertain significance (Ensembl)	large scale study	ClinGen: CA4933194 ExAC: rs782299927 TOPMed: rs782299927 gnomAD: rs782299927
	Sodium channel protein type 10 subunit alpha	Q9Y5Y9	N1312	Manual assertion according to sequence analysis	1312-1353 (manually curated)	extracellular	7WFR, 7WEL, 7WE4, 7WFW	7WFR structure OPM: 1303-1351 not TM; PDBTM: 1304-1350 outside	yes	Asn1312 is not found at the interface with the membrane, the annotation of topological domains in Uniprot does not agree with the 3D structure
	Voltage-dependent R-type calcium channel subunit alpha-1E	Q15878	N1571	Manual assertion according to sequence analysis	1561-1571 (sequence analysis)	extracellular	7XLQ, 7YG5, 8EPL, 8EPM	7XLQ structure OPM: 1570-1590 TM region; PDBTM: 1557-1574 outside	no	Asn1571 is in the extracellular, close to the membrane
	Ammonium transporter Rh type A	Q02094	N355	Manual assertion according to sequence analysis	354-362 (sequence analysis)	extracellular	7UZQ, 7V0K, 7V0S, 8CRT, 8CS9, 8CSX, 8CTE	8CSX structure OPM: 349-357 not TM; PDBTM: 349-361 outside	no	Asn355 located at the interface with the membrane			N355S	CA364397338 COSM1621747 rs1474606285	missense	PolyPhen: benign (0.012) SIFT: tolerated - low confidence (0.32)	yes	Identified as a somatic mutation in liver cancer (COSMIC database)	large scale study	ClinGen: CA364397338 cosmic curated: COSM1621747 Ensembl: rs1474606285
	Malectin	Q14165	N268	Manual assertion according to sequence analysis	29-269 (sequence analysis)	lumenal	6S7T	6S7T structure OPM: 268-289 TM region; PDBTM: 254-273 outside	no	Asn268 is located in the membrane or in the extracellular, close to the membrane			N268D	rs1882239801	missense	SIFT: tolerated (1)	no		large scale study	Ensembl: rs1882239801
	Voltage-dependent N-type calcium channel subunit alpha-1B	Q00975	N1563	Manual assertion according to sequence analysis	1556-1563 (experiment)	extracellular	7VFU, 7VFV, 7VFW, 7VFS, 7MIX, 7MIY	7VFS structure: OPM: 1562-1581 TM helix; PDBTM: 1552-1566 outside	no	Asn1563 localized at the interface			N1563T	rs1589112195	missense	PolyPhen: possibly damaging (0.847) SIFT: deleterious - low confidence (0)	no		large scale study	ClinGen: CA375818201 Ensembl: rs158911219
	Sodium-dependent lysophosphatidylcholine symporter 1	Q8NA29	N240	PMID: 21677192	222-241 (sequence similarity)	extracellular	7OIX	7OIX structure OPM: 233-241 not TM; PDBTM: 233-241 outside	no	Asn240 at the interface with the membrane	240	Loss of glycosylation; when associated with Q-230	N240S	rs1296362458	missense	PolyPhen: benign (0.027) SIFT: tolerated (0.11)	No	Not Reported in ClinVar	large scale study	TOPMed: rs1296362458 gnomAD: rs1296362458
	Leukocyte surface antigen CD47	Q08722	N206	Manual assertion according to sequence analysis	198-207 (sequence analysis)	extracellular	7MYZ	7MYZ structure OPM: 186-208 TM helix; PDBTM: 186-209 TM helix	no	Residue Asn188 (PRO_0000014880 chain, after removal of the 18 residues signal peptide) in 7MYZ, chain C; located in the membrane, near the extracellular side			N206S	COSV62528287	missense	PolyPhen: benign (0.056) SIFT: tolerated (0.12)	yes	Identified as a somatic mutation in bladder urothelial carcinoma (COSMIC database)	large scale study	NCI-TCGA Cosmic: COSV62528287 cosmic curated: COSV62528287
	Protein unc-93 homolog B1	Q9H1C4	N449	Manual assertion according to sequence analysis	449-468	not annotated in Uniprot; flanked by two TM helices assessed by sequence analysis	7CYN, 7C76, 7C77	7CYN structure OPM: 433-458 TM helix; PDBTM: 434-455 TM helix	no	Asn449 is located on a TM helix; the TM helices annotation in Uniprot does not agree with the 3D structure
	Toll-like receptor 4	O00206	N630	Manual assertion according to sequence analysis	24-631 (sequence analysis)	extracellular	5NAM, 5NAO	7OIX structure OPM: 1-10 not TM; PDBTM: 1-13 outside	no	Asn630 is Asn8 in the models, found in the extracellular, close to the membrane
